# Supplementary material for: Causal relationship between body mass index, type 2 diabetes and bone mineral density: Mendelian randomization
Source: PLoS One. 2023 Oct 2;18(10):e0290530. doi: 10.1371/journal.pone.0290530 (PMC10545112; doi:10.1371/journal.pone.0290530)
Supplement: S1 File — (XLS) [file pone.0290530.s001.xls]

## Sheet: BMI
SNP	effect_allele.exposure	other_allele.exposure		beta.exposure	se.exposure	pval.exposure
rs543874	G	A		0.0475	0.002	1.1995e-122
rs6690764	A	G		-0.0154	0.0022	6.29941e-12
rs995258	C	A		-0.0144	0.0017	4.49987e-17
rs17531363	C	A		-0.0133	0.0019	1.99986e-12
rs12033257	G	A		-0.0146	0.0018	2.39994e-15
rs2820311	G	A		0.0235	0.0018	4.10015e-38
rs11119208	G	A		-0.0095	0.0017	1e-08
rs10915840	A	G		-0.0118	0.0019	1.29999e-09
rs284262	C	T		-0.0099	0.0018	2.59998e-08
rs9426003	A	G		-0.0116	0.0019	1.40001e-09
rs10779751	G	A		-0.0139	0.0018	2.49977e-14
rs761423	C	T		-0.0113	0.0017	5.50047e-11
rs945211	C	G		0.013	0.0018	4.49987e-13
rs7512146	T	G		-0.0094	0.0017	3.89996e-08
rs11577094	T	C		0.0182	0.003	6.90001e-10
rs7519259	A	G		0.0125	0.0017	3.80014e-13
rs7551507	T	C		-0.0184	0.0016	9.30037e-30
rs12065553	G	A		0.0115	0.0019	8.9e-10
rs11165643	T	C		0.0206	0.0017	1.39991e-35
rs2007231	T	C		-0.0104	0.0018	5.19996e-09
rs11577179	G	A		0.0108	0.0017	1.5e-10
rs1707322	G	A		0.0128	0.0018	4.90004e-13
rs977747	G	T		-0.0169	0.0017	1.29987e-24
rs17424278	C	A		0.017	0.0028	1.89998e-09
rs2481665	C	T		-0.0161	0.0016	7.19946e-23
rs12035149	G	C		0.0146	0.0021	3.90032e-12
rs11264483	C	G		0.0137	0.0018	2.99985e-14
rs1891215	C	T		0.0117	0.0017	1.29987e-11
rs10733051	G	A		-0.0097	0.0016	2.90001e-09
rs12041258	C	T		-0.0146	0.002	9.49948e-13
rs6676084	T	C		-0.0122	0.0018	4.90004e-12
rs823074	C	T		-0.0112	0.0017	1.6e-10
rs12042959	G	A		-0.0144	0.0024	3.40001e-09
rs17391694	T	C		0.0317	0.0025	7.50067e-38
rs1730859	A	G		-0.0118	0.0017	1.10002e-11
rs2489676	G	T		0.01	0.0017	8.79995e-09
rs17014375	G	T		0.0172	0.0025	1.10002e-11
rs6661316	T	C		0.0106	0.0016	6.79986e-11
rs6692586	G	A		-0.0192	0.0023	1.10002e-16
rs17387761	A	G		-0.0106	0.0019	3.50002e-08
rs1361739	G	A		0.0176	0.0018	6.90081e-22
rs946824	C	T		-0.0206	0.0026	1.10002e-15
rs12044597	G	A		0.0143	0.0016	1.69981e-18
rs9077	A	G		-0.0138	0.0019	3.50026e-13
rs3766430	C	T		0.0113	0.0016	3.90032e-12
rs10889550	G	A		0.0243	0.0041	1.89998e-09
rs1993709	G	A		0.0331	0.0021	1.9002e-57
rs2815324	C	T		0.0129	0.002	1e-10
rs818524	C	T		0.0106	0.0019	3.40001e-08
rs12564992	G	A		0.0196	0.0026	5.30029e-14
rs11581304	C	T		0.0182	0.003	7.10003e-10
rs284227	T	C		-0.0147	0.0019	3.50026e-15
rs12062845	A	C		0.0139	0.0021	4.40048e-11
rs7550711	T	C		0.0649	0.005	3.19963e-38
rs7534091	G	A		0.0113	0.0019	1e-09
rs7535528	A	G		-0.0152	0.0018	1.39991e-16
rs2235564	T	C		0.0131	0.0018	3.69999e-13
rs591088	T	C		-0.0097	0.0017	1.6e-08
rs657452	G	A		-0.0188	0.0017	7.19946e-29
rs2254542	A	C		-0.0241	0.004	1.09999e-09
rs4916229	G	C		0.0183	0.0029	4.90004e-10
rs6691857	T	C		-0.0347	0.0051	6.89922e-12
rs10920678	G	A		-0.0155	0.0016	1.50003e-21
rs11118308	G	A		-0.0101	0.0016	4.79999e-10
rs7536433	T	C		-0.0156	0.002	9.79941e-15
rs10923724	T	C		-0.0118	0.0016	6.4003e-13
rs905938	C	T		0.0149	0.0019	1.20005e-15
rs11121210	C	T		0.0108	0.0018	1.29999e-09
rs2282231	T	C		0.0165	0.0021	4.79954e-15
rs6587552	G	A		-0.0173	0.002	1.59993e-17
rs12759296	G	T		-0.0104	0.0018	1.89998e-08
rs4653017	T	C		0.0122	0.0018	4.49987e-11
rs7560871	A	G		0.0218	0.0034	9.60064e-11
rs1445305	A	G		-0.0161	0.0029	2e-08
rs12620249	G	A		0.0135	0.0025	4.39997e-08
rs3764835	A	G		-0.0141	0.0024	3.09999e-09
rs1521527	C	G		-0.0121	0.0017	3.10027e-12
rs2044469	G	A		0.0144	0.0018	2.29985e-15
rs4482463	A	C		-0.0331	0.0033	2.80027e-23
rs12989476	T	C		0.013	0.0018	5.00035e-13
rs4673553	G	T		0.0142	0.0017	2.09991e-16
rs7607369	G	A		-0.0117	0.0016	9.30037e-13
rs11889536	G	A		-0.0189	0.0024	6.4003e-15
rs10182181	G	A		0.0325	0.0016	6.70039e-90
rs1260326	C	T		0.0105	0.0017	3.89996e-10
rs17399237	C	T		-0.0129	0.0017	6.70039e-14
rs13012099	A	G		-0.014	0.0018	1.20005e-14
rs13432055	C	T		0.0117	0.0018	8.9002e-11
rs1345942	C	T		0.0104	0.0018	5.19996e-09
rs7607351	C	T		-0.0119	0.0017	8.4004e-12
rs13034320	C	G		0.0114	0.0021	3.09999e-08
rs17551974	A	C		-0.0141	0.0022	1.89998e-10
rs6548221	G	A		-0.0151	0.002	1.69981e-14
rs7561278	C	T		-0.0159	0.0021	5.70033e-14
rs980329	C	T		0.0133	0.002	2.49977e-11
rs1371108	A	C		0.0119	0.0018	8.99912e-11
rs6707445	A	G		0.0128	0.0017	2.09991e-13
rs10197031	C	T		0.0166	0.0019	1.9002e-18
rs4676084	A	G		0.0098	0.0017	1.79999e-08
rs731834	C	A		-0.0107	0.0018	1.6e-09
rs10497810	T	C		-0.0167	0.0022	5.90065e-14
rs1704190	A	G		0.0098	0.0018	3.29997e-08
rs3845802	G	T		0.0115	0.0016	1.20005e-12
rs17203016	G	A		0.015	0.002	2.09991e-13
rs16846136	A	C		0.0129	0.0019	3.19963e-11
rs2317299	C	T		-0.0106	0.0017	1.29999e-09
rs6713781	C	G		-0.0123	0.0018	3.80014e-12
rs2063177	A	G		0.012	0.0018	1.59993e-11
rs2119753	G	A		-0.0102	0.0018	6.80002e-09
rs7600699	G	C		0.0149	0.0024	6.4e-10
rs1128249	T	G		0.0113	0.0017	8.49963e-12
rs6433243	C	T		-0.0102	0.0018	1.2e-08
rs6738445	C	T		0.0133	0.0018	1.9002e-13
rs11904490	A	C		-0.0099	0.0018	3.69999e-08
rs10198345	C	T		0.0109	0.0018	2.19999e-09
rs10192119	G	T		0.0166	0.0022	2.99985e-14
rs3769948	G	A		-0.0125	0.002	2.90001e-10
rs1528435	T	C		0.0164	0.0017	9.09913e-23
rs7421089	C	T		-0.0135	0.0019	7.50067e-13
rs3811514	C	T		-0.0121	0.0017	1.20005e-12
rs2162524	C	T		0.0155	0.0018	4.10015e-17
rs11687101	C	G		-0.0133	0.0021	1.2e-10
rs7567655	G	A		0.027	0.0045	1.29999e-09
rs17019087	C	T		0.0109	0.0018	7.79992e-10
rs4670627	T	C		0.0105	0.0017	2.59998e-10
rs13417156	C	T		0.0144	0.0017	2.60016e-17
rs4639527	G	A		0.0172	0.0019	3.29989e-20
rs4556997	A	C		0.0197	0.0024	6.90081e-17
rs12615778	G	A		-0.0104	0.0019	3.89996e-08
rs4954638	C	A		-0.0118	0.002	2.90001e-09
rs2890652	C	T		0.017	0.0023	2.49977e-13
rs13021737	G	A		0.0574	0.0021	7.49894e-157
rs7557796	C	T		-0.016	0.0018	2.29985e-19
rs535533	C	T		0.0104	0.0018	3.40001e-09
rs1263618	C	T		0.012	0.0017	5.30029e-12
rs7599312	A	G		-0.0186	0.0019	6.90081e-24
rs4372836	C	T		-0.0142	0.0018	7.29962e-16
rs4953577	T	C		0.0099	0.0017	9.90011e-09
rs13425435	A	C		0.012	0.0018	2.70023e-11
rs930295	C	A		-0.0211	0.0023	1e-19
rs6545709	A	G		-0.0203	0.003	1.50003e-11
rs6545714	A	G		-0.0191	0.0017	9.09913e-31
rs12476772	A	C		0.0123	0.0018	8.30042e-12
rs2195086	G	T		0.0133	0.0023	9.40005e-09
rs7578575	A	T		0.013	0.0019	1.9002e-11
rs12468863	T	C		-0.0153	0.0016	5.10035e-21
rs7601895	G	C		-0.0149	0.0019	1.69981e-15
rs4671328	G	T		-0.0219	0.0017	2.19989e-36
rs12477088	C	T		-0.0145	0.0017	8.9002e-17
rs934515	A	G		0.0185	0.0027	7.59976e-12
rs13032879	T	C		-0.0137	0.0025	2.30001e-08
rs6710871	A	G		0.0179	0.0024	1e-13
rs429343	G	A		-0.015	0.0017	6.79986e-18
rs10803762	A	G		0.0116	0.0018	3.50002e-10
rs2029085	A	G		-0.0164	0.0028	3.59998e-09
rs10211055	C	T		0.0157	0.0018	7.19946e-18
rs6759670	A	C		-0.0116	0.0019	1.89998e-09
rs10929925	A	C		-0.0143	0.0016	1.80011e-18
rs11096549	T	C		0.0109	0.0019	1.40001e-08
rs4521182	C	T		-0.0104	0.0019	3.69999e-08
rs7372452	G	C		0.0102	0.0018	5.30005e-09
rs4858887	A	C		-0.0124	0.0019	2.09991e-11
rs10433609	A	T		0.0162	0.0023	1.69981e-12
rs2029331	C	G		-0.014	0.002	1.99986e-12
rs1523768	A	G		-0.011	0.0017	2.59998e-10
rs6548834	A	G		0.0136	0.0018	1.80011e-14
rs9848399	G	A		-0.0164	0.0026	2.1e-10
rs1320903	A	G		0.0216	0.0018	9.20026e-32
rs6767619	C	G		0.0119	0.0018	8.10028e-11
rs2682406	A	T		-0.0132	0.0018	8.9002e-14
rs536445	T	C		0.014	0.0017	4.60045e-16
rs16833232	T	C		-0.0109	0.0019	4.60002e-09
rs2600226	T	C		-0.0116	0.0019	3.69999e-10
rs7652415	T	C		0.0156	0.0026	9.69996e-10
rs9845966	G	T		-0.0105	0.0017	2.5e-10
rs2172211	G	A		0.0101	0.0018	3.50002e-08
rs9827823	C	T		-0.0193	0.0024	1.20005e-15
rs1512914	T	G		-0.0126	0.0018	8.10028e-13
rs7640424	T	C		-0.0136	0.0018	2.29985e-14
rs17619973	G	A		-0.02	0.0032	2.39999e-10
rs779206	A	G		-0.0127	0.002	1.09999e-10
rs2124499	C	G		-0.0123	0.0017	3.40017e-13
rs9814557	G	A		0.01	0.0018	2e-08
rs1199334	G	A		-0.0142	0.0021	7.29962e-12
rs16851483	T	G		0.0369	0.0035	3.19963e-26
rs4858193	C	T		-0.0129	0.0019	1.59993e-11
rs4682718	G	A		0.0154	0.0023	9.8992e-12
rs1452075	T	C		0.0141	0.0018	1.29987e-14
rs7615297	G	C		-0.0149	0.0024	5.69994e-10
rs13072095	T	C		0.0095	0.0017	2.99999e-08
rs10460960	A	G		0.0197	0.0025	8.10028e-15
rs7630080	G	A		-0.0168	0.0031	4.09996e-08
rs2365389	T	C		-0.0174	0.0017	1.29987e-25
rs6777784	T	G		0.0105	0.0018	4.70002e-09
rs11915371	C	A		0.0149	0.0021	2.60016e-12
rs6419734	C	T		-0.0174	0.0025	1.9002e-12
rs1840969	A	T		-0.0106	0.0018	1.89998e-09
rs3772882	A	C		0.0127	0.0018	6.59933e-13
rs2122042	T	G		0.0235	0.002	2.29985e-31
rs13072412	A	C		-0.0108	0.0017	3.09999e-10
rs11917965	C	A		0.0115	0.0018	7.19946e-11
rs12630999	A	G		0.0175	0.0019	8.49963e-21
rs1476322	A	G		0.0101	0.0017	5e-09
rs8192675	C	T		0.0152	0.0018	1.39991e-17
rs2035831	C	G		-0.0108	0.0018	5.49997e-09
rs1454148	T	C		0.0106	0.0019	4.60002e-08
rs2293605	T	C		-0.0167	0.0027	3.59998e-10
rs9816226	T	A		0.0323	0.0021	1.59993e-52
rs1554194	C	G		0.0103	0.0017	3.40001e-09
rs17776719	G	A		0.0167	0.0025	1.69981e-11
rs11128760	G	A		-0.011	0.0017	3.09999e-10
rs2718786	G	A		-0.0112	0.0018	2.69998e-10
rs6443750	C	T		0.0148	0.0021	3.19963e-12
rs263041	G	A		-0.0124	0.0018	2.19989e-12
rs4677812	A	C		-0.0136	0.0019	1.39991e-12
rs6804181	T	A		-0.0153	0.0023	5.50047e-11
rs12629015	G	A		-0.0135	0.0023	2.1e-09
rs2270778	T	C		-0.0097	0.0017	4.30002e-09
rs11708733	A	G		-0.0227	0.0041	2.80001e-08
rs7630302	C	G		-0.0212	0.0029	5.60015e-13
rs6804842	G	A		0.0156	0.0017	3.59998e-21
rs11129662	G	A		0.0121	0.0018	4.49987e-11
rs17267020	G	T		0.012	0.0018	2.49977e-11
rs4683096	G	T		-0.0116	0.0017	2.80027e-11
rs6445538	C	T		0.0149	0.002	1.39991e-13
rs12488237	C	T		0.0235	0.0036	4.49987e-11
rs538579	C	G		0.0137	0.0019	1.29987e-13
rs6781254	T	C		0.0112	0.0018	4.90004e-10
rs1006896	C	A		-0.0234	0.0027	5.50047e-18
rs1454687	G	C		-0.0202	0.0017	5.19996e-32
rs1436344	C	G		0.0141	0.0017	4.10015e-16
rs9810356	A	T		0.0137	0.0023	1.2e-09
rs17535749	A	G		0.015	0.0027	2.5e-08
rs355777	C	G		0.0153	0.0017	1.39991e-18
rs6764533	A	G		0.0116	0.0018	1.40001e-10
rs11128904	C	G		0.0106	0.0019	4.49997e-08
rs2362777	G	T		0.0102	0.0018	1.29999e-08
rs33485	T	C		-0.0158	0.002	1.10002e-15
rs3852012	A	G		-0.0131	0.0018	1.39991e-13
rs11713193	A	G		0.0239	0.0017	2.39994e-44
rs1911746	C	T		-0.0117	0.0019	1.6e-09
rs4616635	G	C		0.0104	0.0018	1.2e-08
rs4856794	G	T		0.011	0.0018	1.5e-09
rs10668	T	G		-0.0131	0.0018	1.69981e-13
rs10510419	T	G		-0.0177	0.0023	2.19989e-14
rs6819344	A	C		0.0103	0.0017	6.1e-10
rs7685048	T	C		-0.0101	0.0017	4.09996e-09
rs13107325	T	C		0.047	0.0032	1.10002e-47
rs4864201	C	T		-0.0141	0.0017	1.50003e-16
rs331949	C	T		0.011	0.0017	1e-10
rs11736228	T	A		-0.0139	0.002	4.10015e-12
rs2051559	C	T		0.0176	0.0026	5.00035e-12
rs6841761	T	G		-0.0131	0.0016	6.4003e-16
rs17573940	G	A		0.0113	0.0018	8e-10
rs1492767	T	C		0.0094	0.0016	1e-08
rs17767510	C	G		0.0129	0.0023	1.89998e-08
rs7683836	A	G		-0.0114	0.0017	6.29941e-11
rs784944	G	A		-0.0122	0.0019	3.89996e-10
rs925421	G	A		-0.0116	0.002	5.80003e-09
rs4148155	G	A		-0.0188	0.0026	5.00035e-13
rs1863652	A	G		-0.0115	0.0018	1.40001e-10
rs2850969	C	T		0.0165	0.0024	1.29987e-11
rs769674	T	A		-0.0135	0.0018	2.19989e-13
rs17001561	A	G		0.0151	0.0023	3.80014e-11
rs7674623	T	C		0.0135	0.0022	5.69994e-10
rs1903579	C	G		0.0111	0.0017	1.09999e-10
rs7694732	G	A		-0.0099	0.0017	8.70001e-09
rs4148233	T	C		0.0101	0.0017	3.2e-09
rs13110266	A	G		-0.0117	0.0017	1.9002e-12
rs1496742	A	G		0.0094	0.0017	4.49997e-08
rs10009336	T	C		-0.014	0.0022	2.19999e-10
rs1158684	A	G		0.0099	0.0017	9.09997e-09
rs10939792	G	C		0.0152	0.0019	1.39991e-15
rs6849518	T	C		0.0173	0.0026	2.60016e-11
rs2874800	A	G		-0.0118	0.0019	2.59998e-10
rs6850639	T	C		0.0124	0.0021	1.79999e-09
rs6448587	C	A		-0.0167	0.0023	2.29985e-13
rs12502727	G	A		0.016	0.0028	9.90011e-09
rs3209570	A	G		-0.0143	0.0018	9.79941e-16
rs10938397	G	A		0.0324	0.0016	3.40017e-86
rs1485038	T	C		0.0143	0.0022	7.39946e-11
rs9994654	C	A		-0.0136	0.0022	3.40001e-10
rs326896	T	C		-0.0128	0.0018	2.80027e-13
rs6852276	G	A		0.0108	0.0017	8.49963e-11
rs6815910	A	T		-0.0128	0.0017	1.39991e-13
rs4860782	C	A		0.0122	0.0022	2.19999e-08
rs4834272	C	T		0.0115	0.0017	3.29989e-11
rs1296328	C	A		-0.0179	0.0018	4.90004e-24
rs6827083	G	A		0.0097	0.0016	4.79999e-09
rs17538472	T	C		0.0129	0.0022	4.20001e-09
rs1522569	G	T		-0.0164	0.0022	2.90001e-13
rs16876869	T	C		0.0147	0.0025	5.80003e-09
rs13105058	C	T		-0.0109	0.0018	3.09999e-09
rs10007906	A	C		0.0133	0.0018	1.69981e-13
rs11945861	A	G		-0.0148	0.002	5.00035e-13
rs6449532	T	C		-0.0127	0.0018	1.20005e-12
rs10461497	T	C		0.0113	0.0017	5.40008e-11
rs2973564	G	A		-0.0111	0.0019	3.29997e-09
rs252749	A	G		-0.0115	0.002	8.19993e-09
rs4704513	G	C		0.0125	0.0022	7.39997e-09
rs10942267	G	A		-0.0156	0.0019	3.90032e-17
rs6870983	T	C		-0.0204	0.002	6.4998e-25
rs16867703	G	T		0.0137	0.0018	1.39991e-14
rs2009416	T	C		-0.0121	0.0018	1.10002e-11
rs4703019	A	G		0.0101	0.0017	1e-09
rs12519552	G	A		0.0132	0.0024	2.69998e-08
rs11738695	A	C		0.0097	0.0017	2e-08
rs459552	A	T		-0.0126	0.002	1.7e-10
rs294704	T	G		-0.0113	0.0019	4e-09
rs1363695	T	C		-0.013	0.0021	3.29997e-10
rs329122	A	G		-0.0125	0.0017	4.30031e-14
rs4835778	G	A		0.0127	0.0023	2.1e-08
rs4912637	A	G		-0.0103	0.0018	1.5e-08
rs16871902	A	G		0.0125	0.0017	4.60045e-13
rs6898812	T	G		-0.0104	0.0018	4.20001e-09
rs10514222	G	A		-0.0164	0.0029	2.1e-08
rs159032	T	C		0.0129	0.002	1.89998e-10
rs2161097	T	C		0.0096	0.0017	2.5e-08
rs6595205	G	C		-0.0114	0.0016	1.99986e-12
rs17100323	G	C		-0.01	0.0018	1.5e-08
rs2190788	T	G		0.0141	0.0019	2.90001e-14
rs6864049	G	A		0.0125	0.0017	6.70039e-14
rs2282802	A	G		0.0109	0.0017	4e-10
rs1014194	C	A		-0.0102	0.0018	1.79999e-08
rs17695092	G	T		-0.0106	0.0018	3.40001e-09
rs6556301	T	G		-0.0111	0.0018	4.09996e-10
rs1503526	C	T		0.014	0.0017	5.50047e-17
rs460799	G	A		0.0118	0.0019	6.4e-10
rs2307111	C	T		-0.0265	0.0016	1.59993e-58
rs16903285	C	T		0.0331	0.0026	7.59976e-38
rs6235	G	C		0.0175	0.0019	1.50003e-19
rs11739877	T	C		0.0117	0.0018	6.59933e-11
rs6594967	C	T		-0.0109	0.0018	3.40001e-09
rs4518345	A	G		-0.0117	0.0019	1e-09
rs7730004	T	C		0.0148	0.0018	9.09913e-16
rs12189178	T	C		0.0364	0.0046	2.19989e-15
rs4865796	A	G		-0.0103	0.0018	5.19996e-09
rs2367112	G	T		-0.0119	0.0016	2.29985e-13
rs13153166	C	A		-0.0232	0.004	8.10009e-09
rs323742	T	A		0.041	0.0056	1.99986e-13
rs11951673	T	C		-0.0123	0.0017	1.10002e-13
rs13168288	G	A		-0.0133	0.002	6.4003e-11
rs252819	T	C		0.0132	0.0022	4e-09
rs1402025	C	T		0.0121	0.0021	3.59998e-09
rs13184896	T	G		-0.0133	0.0016	3.29989e-16
rs10058464	A	C		-0.0175	0.0027	1.29999e-10
rs7727781	C	T		-0.0097	0.0017	1.89998e-08
rs254800	G	T		-0.0098	0.0017	1.79999e-08
rs298563	C	T		-0.0127	0.0023	4.60002e-08
rs6879326	C	T		0.0098	0.0017	1.29999e-08
rs13159555	G	A		0.0119	0.0021	2.80001e-08
rs10942476	A	G		-0.0099	0.0017	9.49992e-09
rs40067	A	G		-0.0266	0.0023	7.10068e-30
rs9326846	G	A		0.0108	0.0019	7.10003e-09
rs10071816	A	G		0.0123	0.0022	2.39999e-08
rs13174863	G	A		0.0192	0.0023	2.90001e-16
rs3844598	G	A		0.0095	0.0017	3.79997e-08
rs7715256	T	G		-0.0166	0.0016	2.19989e-24
rs17056301	C	T		0.0118	0.002	2.39999e-09
rs189843	C	G		-0.0098	0.0017	1.7e-08
rs248139	A	G		0.0133	0.0022	1.2e-09
rs7730898	A	G		0.0168	0.0018	4.49987e-20
rs9463175	T	C		-0.0108	0.0017	4.20001e-10
rs1511471	A	G		0.0113	0.0019	9.90011e-10
rs2451746	C	G		0.0111	0.0018	4.60002e-10
rs6917517	T	C		-0.0131	0.0023	9.29994e-09
rs498240	A	G		-0.0267	0.0033	1.59993e-15
rs7770443	A	C		0.0149	0.0025	1.29999e-09
rs820071	T	G		-0.0121	0.0018	1.39991e-11
rs6901756	C	T		-0.0146	0.0025	2.90001e-09
rs857601	T	G		0.0104	0.0019	2.99999e-08
rs1554790	G	C		0.0129	0.0017	6.79986e-14
rs1408487	T	C		0.0182	0.0032	1.09999e-08
rs987237	G	A		0.0409	0.0021	9.30037e-84
rs9395747	G	T		0.0151	0.0019	2.39994e-15
rs9475173	A	G		0.0108	0.0019	6.59994e-09
rs7761673	A	T		-0.0126	0.0021	1.89998e-09
rs17448885	G	C		-0.0105	0.0018	7.29995e-09
rs901630	T	C		-0.0146	0.0017	1.9002e-18
rs155510	T	G		0.0165	0.0021	1.69981e-14
rs2357760	A	G		0.0145	0.0017	6.79986e-17
rs486359	C	G		0.0112	0.0017	1.59993e-11
rs13191362	G	A		-0.0236	0.0025	5.90065e-21
rs9364687	T	G		-0.0106	0.0017	1.89998e-10
rs9388766	C	T		-0.0109	0.0018	7.59994e-10
rs765875	T	C		-0.0121	0.0017	2.99985e-12
rs9478671	G	A		0.012	0.0021	1.7e-08
rs1885728	A	G		0.0108	0.0019	1e-08
rs1150659	A	G		-0.0139	0.0019	3.80014e-13
rs2744974	T	C		0.0249	0.0018	1.39991e-45
rs9349239	G	A		-0.0122	0.0017	1.29987e-12
rs998584	A	C		-0.0131	0.0017	1.29987e-14
rs9296723	C	T		0.0106	0.0018	4e-09
rs1020548	A	G		-0.0132	0.0023	6.59994e-09
rs9361779	A	C		0.011	0.0017	1.6e-10
rs6921533	C	T		-0.0118	0.0019	5.60003e-10
rs2875762	C	G		0.0139	0.002	1.20005e-11
rs9356132	C	T		0.0099	0.0018	3.29997e-08
rs2228213	A	G		-0.0139	0.0017	4.60045e-16
rs9367368	C	T		-0.0121	0.0018	1e-11
rs9267677	C	T		0.0207	0.0028	1.59993e-13
rs2281819	A	T		-0.016	0.002	5.10035e-15
rs9294260	A	G		0.0147	0.0016	1.80011e-19
rs1324110	C	G		-0.0103	0.0017	6.80002e-10
rs6919443	A	G		-0.0096	0.0017	4.30002e-08
rs4538727	G	A		0.0099	0.0018	4.20001e-08
rs2246012	C	T		0.0158	0.0022	3.10027e-13
rs13201877	G	A		0.0152	0.0024	2.69998e-10
rs10499276	T	C		0.0172	0.0025	2.19989e-12
rs280329	T	C		0.0245	0.0043	1.7e-08
rs3806116	G	T		-0.0104	0.0017	7.69999e-10
rs11753081	G	T		-0.0138	0.0021	8.9002e-11
rs7760082	A	G		-0.0122	0.0018	2.90001e-11
rs3813680	G	A		-0.0144	0.0024	1.6e-09
rs1579557	T	C		0.0213	0.0019	1.10002e-29
rs7748777	A	G		0.0105	0.0016	1.6e-10
rs9688431	C	T		-0.0231	0.0035	2.39994e-11
rs1853639	A	G		-0.0111	0.0018	1.2e-09
rs9362662	G	A		-0.0112	0.0017	1.2e-10
rs17789218	C	T		0.013	0.0019	7.39946e-12
rs13209968	C	G		0.0114	0.0017	3.10027e-11
rs9321951	C	T		0.0102	0.0019	4.09996e-08
rs2185027	C	A		0.0135	0.0018	5.00035e-14
rs17805532	T	C		0.0226	0.0039	5.19996e-09
rs2842385	G	A		0.012	0.0022	3.40001e-08
rs17757975	C	T		-0.0143	0.0024	4.20001e-09
rs2478879	A	G		0.0159	0.0018	3.80014e-19
rs13209872	C	G		-0.0152	0.0018	1.39991e-16
rs12206564	C	T		0.0113	0.0017	5.40008e-11
rs3800229	T	G		0.0175	0.0018	1.39991e-22
rs9489622	A	G		0.0103	0.0017	2.80001e-09
rs11754747	T	C		0.0116	0.0019	1.40001e-09
rs9397927	G	C		0.0119	0.002	1.40001e-09
rs13227658	T	C		-0.0157	0.0017	1.69981e-19
rs3807875	G	A		0.0094	0.0017	3.50002e-08
rs2907948	A	G		-0.0141	0.0019	1.29987e-13
rs10263780	A	G		-0.0157	0.0027	8.30004e-09
rs4718966	T	C		0.0127	0.0018	4.60045e-13
rs17207196	T	C		-0.0221	0.0018	2.09991e-35
rs12705977	T	G		0.0132	0.0017	2.09991e-14
rs1899689	T	C		0.0117	0.0016	1.50003e-12
rs7802342	G	T		0.0121	0.0019	3.09999e-10
rs10243319	C	T		-0.0107	0.0018	1.2e-09
rs6968554	G	A		0.01	0.0017	3.50002e-09
rs7801551	C	T		-0.0102	0.0018	9.69996e-09
rs1035010	T	C		0.0139	0.002	6.20012e-12
rs10259665	G	A		-0.0109	0.0019	4.70002e-09
rs10275044	T	A		0.0129	0.0023	3.29997e-08
rs6461115	G	A		-0.0144	0.0019	1.20005e-13
rs4722398	T	C		0.0158	0.0025	3.59998e-10
rs1830074	C	T		0.0115	0.0019	1.40001e-09
rs40245	T	A		-0.011	0.0018	1.89998e-09
rs4307239	G	A		0.0115	0.0017	3.90032e-11
rs4722672	T	C		-0.0151	0.0021	1.80011e-12
rs849135	A	G		0.0109	0.0016	1.99986e-11
rs10259786	G	A		-0.0114	0.0018	4.09996e-10
rs2289379	T	C		-0.0135	0.0018	4.30031e-14
rs3807566	T	G		-0.0127	0.0017	1.99986e-13
rs740157	G	A		-0.0116	0.0016	1.80011e-12
rs11496125	T	C		0.0169	0.0017	2.99985e-22
rs2396625	A	T		-0.0162	0.0018	3.59998e-20
rs2283093	T	C		0.0127	0.0021	3.09999e-09
rs7779498	T	C		-0.0249	0.0045	3.09999e-08
rs972283	G	A		-0.0096	0.0016	5.1e-09
rs215634	G	A		-0.0152	0.0018	2.60016e-17
rs702820	C	T		0.017	0.0027	1.89998e-10
rs12538435	G	A		-0.0135	0.002	4.40048e-12
rs2527380	C	T		-0.0107	0.0018	5.1e-09
rs1544459	C	T		0.0103	0.0016	2.19999e-10
rs7805441	T	C		0.0109	0.0017	3.40001e-10
rs1524277	T	C		-0.0106	0.0018	2.19999e-09
rs896183	A	G		0.0102	0.0017	2.30001e-09
rs7811342	C	T		-0.0197	0.0029	1.10002e-11
rs7784465	C	T		0.0164	0.0025	1.09999e-10
rs213533	C	A		0.0156	0.0025	4.79999e-10
rs2717926	T	C		0.0097	0.0017	2.59998e-08
rs217433	C	T		0.0117	0.0021	2e-08
rs10269783	A	G		0.0133	0.0017	1.39991e-15
rs2245368	T	C		-0.0257	0.0023	4.90004e-28
rs1852006	A	G		-0.0156	0.0018	4.90004e-18
rs802460	T	C		0.0107	0.0018	2.80001e-09
rs7780752	C	T		0.0139	0.0018	1e-14
rs13240600	G	A		-0.0204	0.0024	3.50026e-17
rs2174367	T	G		-0.0121	0.0019	9.30037e-11
rs1021066	G	T		0.0096	0.0017	2.5e-08
rs7009017	C	G		0.0148	0.0027	2.5e-08
rs11781222	C	T		-0.0158	0.0024	5.30029e-11
rs7826312	C	T		0.0104	0.0017	4.90004e-10
rs2732275	A	G		0.0104	0.0018	3.79997e-09
rs2543132	C	G		0.0146	0.0022	5.00035e-11
rs1982441	T	G		0.0175	0.0026	7.00003e-12
rs2100814	A	G		0.0113	0.0017	1.2e-10
rs881301	C	T		0.0097	0.0017	2.39999e-08
rs16932761	A	G		-0.014	0.002	1.69981e-12
rs7006629	T	C		0.0109	0.0017	2.5e-10
rs733594	T	C		0.0138	0.0018	5.90065e-14
rs17069831	T	C		-0.0109	0.0019	2.1e-08
rs2440452	G	T		-0.0142	0.0026	4.30002e-08
rs13267015	T	C		0.0105	0.0019	3.89996e-08
rs1526665	C	T		0.0117	0.0018	4.70002e-11
rs3134353	T	A		0.0125	0.0018	2.49977e-12
rs13250058	T	G		0.0112	0.0018	2.90001e-10
rs16906845	A	G		-0.0225	0.0038	2.19999e-09
rs9644681	G	A		-0.0103	0.0018	2e-08
rs2959592	C	T		-0.0118	0.0021	2.30001e-08
rs7844647	C	T		-0.0123	0.0018	2.80027e-11
rs1431659	G	A		-0.0196	0.0019	6.00067e-24
rs2170382	T	C		0.0172	0.0027	2.39999e-10
rs16907751	T	C		-0.0209	0.003	1.59993e-12
rs2467210	A	G		-0.0145	0.002	7.89951e-13
rs2694047	G	A		0.0188	0.002	3.90032e-21
rs17450772	C	T		0.0189	0.003	2.90001e-10
rs4072917	A	G		0.0115	0.0018	6.89922e-11
rs1658820	T	G		0.0141	0.0021	5.90065e-12
rs6985109	A	G		-0.0177	0.0017	1.50003e-26
rs13263601	C	A		0.0154	0.0018	2.19989e-17
rs2616192	T	G		0.0125	0.0019	2.09991e-11
rs1421334	C	A		-0.0125	0.0018	1e-12
rs17119937	C	T		0.0212	0.0036	5.60003e-09
rs17446091	C	T		0.0123	0.002	1.79999e-09
rs13266989	G	C		-0.011	0.0018	3.79997e-10
rs17405819	C	T		-0.0215	0.0018	4.30031e-33
rs1899898	C	T		-0.0113	0.0018	6.80002e-10
rs6471941	A	G		0.0156	0.0021	3.10027e-13
rs12680842	G	A		-0.0133	0.0018	4.40048e-14
rs12675063	T	A		0.0156	0.0026	1.29999e-09
rs903959	A	T		0.0106	0.0018	1.6e-09
rs1412235	C	G		0.0246	0.0017	6.00067e-45
rs9650755	G	A		0.0154	0.002	2.80027e-15
rs1928295	C	T		-0.0141	0.0016	5.40008e-18
rs755407	C	T		-0.0116	0.0018	2.30001e-10
rs7042372	G	A		-0.0122	0.0018	3.80014e-11
rs13298062	G	A		-0.0137	0.0022	3.79997e-10
rs424539	G	C		0.011	0.0018	4.90004e-10
rs1154659	G	A		0.0119	0.0022	4.39997e-08
rs10971721	T	C		-0.0199	0.0028	5.70033e-13
rs10811901	A	G		0.0111	0.0017	2.49977e-11
rs483752	T	C		0.0121	0.0022	3.69999e-08
rs13290794	A	G		-0.0141	0.0018	1.9002e-15
rs1634350	A	C		0.012	0.0018	7.59976e-12
rs1187352	C	T		0.0119	0.0018	6.00067e-11
rs10797115	T	C		0.0124	0.0017	9.8992e-13
rs12380502	C	G		-0.0098	0.0017	1.79999e-08
rs2809395	A	T		0.0135	0.0022	2.19999e-09
rs7865157	T	C		0.0177	0.0028	3.69999e-10
rs10818938	A	G		0.0114	0.0017	5.10035e-11
rs6597650	G	A		0.0122	0.0018	7.89951e-12
rs11792069	G	A		-0.0145	0.0024	6.49995e-10
rs10732321	G	C		-0.0145	0.0025	5.1e-09
rs6477694	T	C		-0.0123	0.0017	3.80014e-13
rs3829849	T	C		0.0098	0.0017	5.89997e-09
rs4740619	C	T		-0.0186	0.0016	2.29985e-30
rs11792311	A	G		-0.0144	0.002	1.29987e-12
rs16916303	G	A		-0.0156	0.0028	1.7e-08
rs17720922	T	C		0.0131	0.0022	2.30001e-09
rs2174307	C	G		0.0121	0.0017	4.90004e-12
rs2796456	C	A		-0.0116	0.0019	2.90001e-09
rs10989568	G	A		-0.0107	0.0017	6.59994e-10
rs17820822	G	T		-0.0143	0.0018	2.90001e-15
rs1865341	T	C		0.0128	0.002	2.5e-10
rs7024334	G	T		-0.0138	0.002	3.10027e-12
rs11790280	C	T		0.0103	0.0018	7.10003e-09
rs10962549	T	C		0.0198	0.0023	2.49977e-17
rs10118866	T	G		0.012	0.0021	6.19998e-09
rs7874154	C	T		0.0127	0.0017	1.80011e-13
rs11138082	C	T		-0.0123	0.0022	1.09999e-08
rs4877313	T	A		-0.0129	0.0021	4.09996e-10
rs7869771	C	A		-0.014	0.0019	4.90004e-13
rs4989244	A	G		-0.0113	0.0017	7.50067e-11
rs7025938	G	C		0.0166	0.0019	3.69999e-19
rs10119216	C	T		0.01	0.0018	4.09996e-08
rs10757826	A	G		0.0105	0.0018	2.99999e-09
rs11138313	G	A		-0.0169	0.0028	2.99999e-09
rs420158	T	C		-0.0119	0.0019	2.1e-10
rs9408882	A	G		-0.0093	0.0016	1.29999e-08
rs10818810	A	G		0.0126	0.0017	1.10002e-13
rs13292976	T	C		0.0131	0.0017	3.10027e-14
rs7871866	C	G		0.0187	0.0024	2.29985e-14
rs10886017	A	C		0.0152	0.0019	1.39991e-15
rs845084	A	G		0.014	0.002	1.29987e-12
rs2477017	A	G		0.0104	0.0018	5.39995e-09
rs2163188	C	G		0.0131	0.0017	1.99986e-14
rs10795422	G	A		0.0139	0.0019	9.30037e-14
rs7084454	A	G		0.0193	0.0019	4.00037e-25
rs3851083	A	G		-0.0102	0.0016	4.09996e-10
rs12098284	T	C		0.0178	0.0026	1.80011e-11
rs7899106	G	A		0.0331	0.0037	1e-18
rs2631681	T	C		-0.0113	0.0017	8.9002e-11
rs10883759	A	G		-0.0122	0.0018	5.40008e-12
rs11251352	G	A		0.0109	0.0018	7.00003e-10
rs7903146	T	C		-0.0181	0.0018	1.29987e-23
rs4880341	T	C		-0.0118	0.0017	1.10002e-11
rs1277723	A	G		0.0113	0.002	1e-08
rs12762034	C	T		0.024	0.0032	7.29962e-14
rs4745794	G	A		0.0114	0.0017	7.19946e-11
rs999889	A	G		-0.0108	0.0019	1.40001e-08
rs1776209	G	A		-0.0107	0.0019	2.19999e-08
rs10882884	A	T		-0.0099	0.0018	1.79999e-08
rs11191548	C	T		0.0268	0.003	5.00035e-19
rs4523610	C	T		0.0123	0.002	1.29999e-09
rs17636031	C	T		0.016	0.0019	1.20005e-17
rs577525	C	T		0.0166	0.0017	9.70063e-22
rs17094222	C	T		0.0181	0.002	2.19989e-19
rs10883553	A	C		0.0119	0.0018	1.9002e-11
rs12779328	T	C		0.0105	0.0019	4.49997e-08
rs12776880	T	A		-0.0128	0.0019	2.99985e-11
rs7475340	G	A		0.009	0.0016	4e-08
rs10887578	C	G		0.0128	0.0017	1.59993e-13
rs7083450	T	C		0.0159	0.0023	1.69981e-12
rs6482729	T	C		-0.0102	0.0019	3.59998e-08
rs10904675	C	A		0.0117	0.0021	1.5e-08
rs3781099	T	C		0.021	0.0031	2.49977e-11
rs1937683	T	C		0.0109	0.0018	3.2e-09
rs1227247	C	T		0.0102	0.0019	4.39997e-08
rs11001963	T	C		0.0108	0.0018	1.2e-09
rs4757638	A	G		0.0101	0.0018	2.1e-08
rs2065418	G	T		-0.0166	0.0018	3.59998e-20
rs7929418	C	T		-0.0113	0.0018	1.7e-10
rs10838465	C	A		-0.014	0.0019	9.09913e-14
rs11228824	A	G		-0.0128	0.0022	7.59994e-09
rs7947143	A	G		-0.018	0.0024	2.39994e-14
rs653264	A	G		-0.0099	0.0017	9.29994e-09
rs7123876	C	T		0.0119	0.0019	2.19999e-10
rs7933205	G	A		0.0116	0.0021	3.2e-08
rs4963120	T	C		0.013	0.0018	3.59998e-13
rs4929923	C	T		0.0181	0.0017	7.19946e-27
rs11604688	T	C		-0.0103	0.0017	3.59998e-09
rs4757144	A	G		0.0169	0.0018	5.60015e-22
rs10832778	G	C		0.0125	0.0017	1.29987e-13
rs7124681	A	C		0.0263	0.0016	3.19963e-58
rs1465900	C	A		-0.0125	0.002	4.79999e-10
rs7925748	G	A		0.0122	0.0018	3.29989e-12
rs573455	G	A		0.0093	0.0016	1.6e-08
rs1048932	A	C		-0.016	0.0017	3.80014e-22
rs472611	G	A		0.0101	0.0018	3.79997e-08
rs10765208	T	G		0.0191	0.0035	4.90004e-08
rs6265	T	C		-0.0412	0.0021	1e-86
rs4237643	G	T		-0.0223	0.0019	4.30031e-33
rs349088	A	C		-0.0128	0.0017	1.80011e-13
rs7117842	C	T		0.0111	0.0017	6.29941e-11
rs1625427	C	T		-0.013	0.0018	1.39991e-12
rs1941213	C	A		-0.0117	0.002	3.2e-09
rs2155645	T	C		-0.0116	0.0019	7.10003e-10
rs1784460	A	T		0.0132	0.0018	8.99912e-14
rs2605603	A	G		-0.0103	0.0016	2.5e-10
rs17309825	C	T		0.0312	0.0042	6.79986e-14
rs1596299	T	C		0.0102	0.0019	4.70002e-08
rs491711	C	A		-0.0115	0.0019	1.09999e-09
rs223051	T	C		0.0112	0.0018	1.09999e-09
rs10768994	C	T		-0.0114	0.0017	6.4003e-12
rs6591407	A	C		-0.0118	0.0021	1.89998e-08
rs506338	C	T		0.0134	0.0018	7.8001e-14
rs592483	T	C		-0.0147	0.0017	1.99986e-18
rs4936175	C	T		0.0122	0.0017	1.39991e-12
rs719802	C	T		-0.0101	0.0018	9.49992e-09
rs10840606	G	A		0.0164	0.0024	3.19963e-12
rs2467594	G	A		0.0122	0.0018	6.4998e-12
rs7102454	C	T		0.0158	0.0018	2.39994e-18
rs7117238	A	G		-0.0131	0.0022	2.5e-09
rs10830452	G	A		0.0111	0.0018	2.1e-09
rs17120344	A	G		0.0224	0.0037	1.5e-09
rs2187449	A	G		0.016	0.0021	2.60016e-14
rs9332817	C	G		-0.0382	0.006	1.7e-10
rs7950748	T	A		0.0118	0.002	4.79999e-09
rs7925214	T	C		0.0147	0.0018	4.40048e-17
rs12364470	G	T		0.0178	0.0022	1.10002e-15
rs11056875	C	T		-0.0138	0.0024	1.09999e-08
rs2269828	A	G		-0.0105	0.0018	4.39997e-09
rs10878946	T	C		-0.0141	0.0019	3.59998e-13
rs7973955	A	G		-0.0126	0.0019	3.69999e-11
rs2429150	C	A		0.0111	0.0018	2.69998e-10
rs10846428	C	T		0.0106	0.0019	3.09999e-08
rs10772055	G	C		0.0172	0.0024	2.09991e-12
rs7975791	T	C		-0.0264	0.0043	1.09999e-09
rs2263049	G	A		-0.0137	0.0018	1.99986e-14
rs3887080	A	G		0.0181	0.0026	5.10035e-12
rs4148866	T	C		0.0098	0.0018	4e-08
rs7133378	A	G		0.0125	0.0018	9.3994e-13
rs2306537	G	A		0.0133	0.0019	8.69961e-13
rs2579106	T	C		-0.0136	0.002	4.79954e-12
rs621042	A	C		-0.0107	0.0017	6.29999e-10
rs11611246	T	G		0.024	0.002	5.00035e-32
rs12422552	C	G		-0.0134	0.002	1.59993e-11
rs4077093	G	T		-0.0128	0.0022	5.1e-09
rs6606686	C	G		-0.0136	0.0018	7.59976e-15
rs11066188	A	G		-0.012	0.0017	8.10028e-13
rs1169091	T	C		-0.0113	0.002	6.90001e-09
rs12369179	T	C		-0.0359	0.0031	2.49977e-31
rs11115176	C	T		-0.0121	0.0019	2e-10
rs1689437	G	A		0.0251	0.0034	2.09991e-13
rs12299814	A	C		-0.0157	0.002	5.19996e-15
rs7488867	T	C		-0.0204	0.002	8.4004e-24
rs1895957	G	T		0.0171	0.0021	1.39991e-16
rs1584121	G	A		0.0126	0.0022	5.99998e-09
rs7970953	A	G		0.0135	0.0018	9.79941e-14
rs2733287	C	A		0.0157	0.0017	6.79986e-20
rs4759228	C	G		-0.0157	0.0019	5.90065e-16
rs10744146	A	G		-0.0122	0.0017	1.39991e-12
rs1399471	G	C		0.0131	0.002	2.70023e-11
rs10745785	T	C		-0.0111	0.0018	1.2e-09
rs1579200	C	T		-0.0136	0.0023	2.59998e-09
rs17608150	T	C		0.0196	0.0031	1.29999e-10
rs4766710	G	A		-0.0229	0.0035	3.69999e-11
rs17709991	C	T		0.011	0.0018	2.39999e-09
rs11170468	C	A		-0.0123	0.0019	1.89998e-10
rs3730074	A	C		0.0138	0.0025	1.89998e-08
rs7138803	A	G		0.03	0.0017	2.29985e-71
rs4759075	C	T		-0.0112	0.0017	1.39991e-11
rs7134628	A	G		0.0172	0.0028	1.2e-09
rs774211	C	T		-0.0139	0.0022	4.60002e-10
rs11173522	A	C		0.0128	0.0021	1.09999e-09
rs629443	G	T		-0.0116	0.0019	1.40001e-09
rs7987314	T	G		-0.0146	0.0026	1.40001e-08
rs9530843	C	A		-0.0128	0.0018	4.79954e-13
rs1218822	A	G		0.0168	0.0017	1.9002e-22
rs9507983	C	T		0.0156	0.0018	1.39991e-18
rs1336486	G	T		0.0141	0.0018	1.80011e-14
rs962796	C	T		-0.0148	0.0022	5.90065e-12
rs9538141	A	G		0.0164	0.0017	3.50026e-21
rs12430890	G	A		-0.0143	0.0025	1.5e-08
rs2198679	G	A		-0.0107	0.0017	5.60003e-10
rs2479958	G	A		-0.0154	0.0018	1.50003e-17
rs1045411	T	C		-0.0148	0.0019	2.29985e-15
rs12429545	A	G		0.0316	0.0025	9.60064e-38
rs2322622	C	T		0.0094	0.0017	2.69998e-08
rs8181823	C	A		0.0127	0.002	4.09996e-10
rs9571687	A	C		-0.0129	0.0018	2.80027e-12
rs9547153	G	A		0.0098	0.0017	8.70001e-09
rs1330052	G	C		0.0132	0.0018	1.50003e-13
rs7334078	C	T		-0.0121	0.0019	2.19999e-10
rs9527455	A	C		-0.0117	0.002	8e-09
rs9527958	G	A		0.0102	0.0018	2.5e-08
rs7332115	G	T		-0.0159	0.0017	3.59998e-21
rs2274550	T	C		-0.014	0.0025	1.5e-08
rs9318686	C	T		0.0105	0.0018	1e-08
rs7323827	G	A		-0.0102	0.0018	3.29997e-08
rs1467693	T	A		-0.0114	0.0019	1.2e-09
rs1394879	C	G		0.0101	0.0017	6.19998e-09
rs9540493	G	A		-0.0139	0.0017	8.10028e-17
rs1668633	T	C		0.01	0.0017	8.70001e-09
rs1927790	C	T		0.0148	0.0016	1.80011e-19
rs12868881	A	T		0.0128	0.0017	1.69981e-13
rs1006353	G	A		-0.0126	0.0019	2.29985e-11
rs6561710	G	A		0.0105	0.0018	2.59998e-09
rs6561766	G	A		-0.0168	0.0028	1.2e-09
rs12885454	A	C		-0.0185	0.0017	2.39994e-27
rs9806058	T	A		-0.0164	0.0026	4e-10
rs10130354	C	T		-0.0191	0.003	1.7e-10
rs10132280	A	C		-0.0223	0.0018	5.60015e-35
rs17522122	T	G		0.0159	0.0017	1.50003e-21
rs12888955	A	G		-0.0178	0.0018	1.39991e-22
rs10483389	T	C		0.0342	0.0042	4.49987e-16
rs10131761	A	T		-0.0157	0.0022	1.20005e-12
rs10144318	C	A		-0.0092	0.0016	1.40001e-08
rs4430672	C	T		-0.0127	0.0022	3.89996e-09
rs3902951	G	T		0.0134	0.002	7.00003e-12
rs1007934	A	G		-0.012	0.0017	7.59976e-12
rs17105272	T	C		0.011	0.0019	3.2e-09
rs2371984	G	T		-0.0144	0.0026	2.80001e-08
rs4082793	T	C		-0.0122	0.0018	3.59998e-12
rs709400	G	A		-0.015	0.0017	4.60045e-19
rs1285997	G	C		0.0142	0.0019	1.20005e-13
rs9989141	T	C		0.0162	0.0017	3.59998e-21
rs12888545	G	A		0.0136	0.002	9.09913e-12
rs2160077	A	G		0.0093	0.0016	1.6e-08
rs2057316	C	T		-0.0229	0.0042	4.70002e-08
rs10146527	C	T		-0.0137	0.0017	2.29985e-15
rs10431745	G	A		-0.0203	0.0033	1.09999e-09
rs1956153	T	A		0.013	0.0022	6.80002e-09
rs12589208	G	A		0.0126	0.0023	3.59998e-08
rs217671	G	A		0.0144	0.0019	1.29987e-13
rs1275691	A	G		-0.0094	0.0016	1.09999e-08
rs10131890	C	A		0.0222	0.0039	1.6e-08
rs3007105	T	C		0.0142	0.0017	1.10002e-17
rs7144011	T	G		0.0282	0.002	5.19996e-47
rs7147503	T	C		-0.0119	0.0018	1.99986e-11
rs8016771	G	T		0.019	0.0031	1.09999e-09
rs1912631	A	G		-0.0119	0.0018	1.29987e-11
rs17236194	C	T		0.0153	0.0024	8.30042e-11
rs7164727	T	C		0.0182	0.0017	3.29989e-25
rs5742914	T	C		0.0175	0.0027	8.80035e-11
rs12905439	G	C		-0.0118	0.0018	1.40001e-10
rs12439798	T	G		0.0125	0.0017	6.89922e-13
rs7172627	G	A		0.0117	0.0017	1.10002e-11
rs1657930	A	G		-0.0123	0.0022	1.6e-08
rs340025	C	T		0.0124	0.0017	1e-13
rs12595158	T	C		-0.0394	0.0054	1.9002e-13
rs13380104	T	C		-0.0136	0.0017	7.70016e-15
rs12593036	G	A		-0.0154	0.0019	3.80014e-16
rs7181498	C	T		-0.0163	0.0018	1e-19
rs11635675	G	T		-0.0124	0.0018	1.29987e-11
rs17200912	T	C		-0.0145	0.002	1.20005e-12
rs12148330	T	A		-0.0142	0.0022	1.5e-10
rs8033995	C	G		-0.0166	0.0029	1.40001e-08
rs16965225	T	G		0.0216	0.0034	1.7e-10
rs8036040	A	C		0.0109	0.0017	2.69998e-10
rs10851523	C	G		-0.0108	0.0019	1.79999e-08
rs10163018	T	C		-0.0114	0.0018	1.5e-10
rs936227	G	A		0.0118	0.0017	2.29985e-12
rs12439829	A	T		-0.0109	0.0018	1.09999e-09
rs4550409	T	G		-0.0137	0.0025	2.39999e-08
rs8024716	C	T		-0.0117	0.0021	2.69998e-08
rs1829130	C	T		0.011	0.0019	3.69999e-09
rs12101393	G	C		-0.0127	0.0021	1.5e-09
rs13329567	T	C		-0.0293	0.002	1e-50
rs4906908	G	T		0.0103	0.0017	2.5e-09
rs3736485	G	A		-0.0134	0.0016	2.49977e-16
rs4886869	G	A		0.01	0.0018	2.90001e-08
rs11855853	T	C		-0.0145	0.002	2.39994e-13
rs12446632	A	G		-0.0352	0.0024	2.90001e-50
rs4483850	T	A		-0.0162	0.0017	5.19996e-21
rs7498665	G	A		0.0271	0.0017	5.60015e-60
rs4783830	A	G		-0.0105	0.0019	2.39999e-08
rs12448738	C	A		0.0168	0.0025	2.80027e-11
rs11075489	T	C		-0.0111	0.0017	1.29999e-10
rs1125804	A	G		-0.0105	0.0018	2.30001e-09
rs2012502	A	C		0.0113	0.0017	4.19952e-11
rs12922346	C	G		0.0136	0.002	1e-11
rs4889606	G	A		-0.0202	0.0017	2.80027e-33
rs1477199	G	A		0.0228	0.0024	9.3994e-22
rs7206790	G	C		0.0627	0.0017	1e-200
rs889398	T	C		-0.0196	0.0016	1.29987e-32
rs6564360	G	A		0.0135	0.0022	1.2e-09
rs4783241	C	G		-0.0108	0.0017	4e-10
rs11866815	T	C		-0.0156	0.0019	1e-16
rs2516739	A	G		-0.0159	0.0021	1.39991e-14
rs12448257	A	G		0.0184	0.002	8.10028e-20
rs879620	T	C		0.0231	0.0018	5.30029e-38
rs1876359	T	C		0.013	0.0017	1.50003e-14
rs4985155	G	A		-0.012	0.0017	2.99985e-12
rs7195386	C	T		-0.0133	0.0017	1.10002e-14
rs12443621	G	A		0.0096	0.0017	3.2e-08
rs12149756	A	G		-0.0125	0.0019	3.69999e-11
rs7186893	T	G		-0.0141	0.002	6.4998e-13
rs7206395	A	G		0.0123	0.0022	1.5e-08
rs3814883	T	C		0.0232	0.0017	1.10002e-40
rs2080454	A	C		-0.0129	0.0017	1.69981e-14
rs8061518	G	A		-0.0142	0.0017	1.80011e-16
rs12444616	A	G		-0.0117	0.0021	2.80001e-08
rs8061382	A	T		-0.0307	0.0049	2.69998e-10
rs12325419	A	G		-0.0188	0.0027	1.39991e-12
rs825680	T	A		-0.0104	0.0018	6.69993e-09
rs12449219	G	C		0.0155	0.0026	2e-09
rs249292	T	C		0.012	0.0019	1.89998e-10
rs1990573	G	A		0.013	0.0018	2.39994e-13
rs6497676	A	G		-0.0098	0.0018	3.69999e-08
rs11074446	C	T		-0.0225	0.0024	1.80011e-20
rs2023671	T	G		-0.0122	0.002	5.80003e-10
rs12597712	C	G		-0.0109	0.0017	1.40001e-10
rs811054	T	C		0.0141	0.0017	2.70023e-17
rs756717	A	G		-0.0148	0.0017	5.40008e-18
rs7206608	G	C		0.0132	0.0019	1.29987e-12
rs455527	C	T		-0.0199	0.0035	1.09999e-08
rs7209235	A	G		-0.0111	0.0019	8e-09
rs1865989	T	A		0.01	0.0018	2.90001e-08
rs7217226	G	T		0.013	0.0017	2.60016e-14
rs8067737	C	T		-0.0166	0.003	3.2e-08
rs9299	T	C		0.0121	0.0018	3.59998e-11
rs11079849	T	C		-0.0188	0.0019	4.79954e-24
rs4076427	C	G		-0.0132	0.0018	5.30029e-13
rs1075901	C	T		0.0121	0.0016	1.20005e-13
rs8070454	T	C		-0.0098	0.0017	4.20001e-09
rs1038088	G	T		0.0117	0.0016	4.60045e-13
rs7220138	G	C		0.0123	0.0019	2.69998e-10
rs1285245	C	G		-0.0121	0.0018	1.69981e-11
rs236527	C	G		-0.0107	0.0019	2.90001e-08
rs4986044	T	C		-0.0164	0.0016	3.29989e-23
rs12150665	C	T		-0.0162	0.0017	1.59993e-22
rs4796243	G	A		0.0124	0.0019	6.09958e-11
rs17599948	G	A		-0.013	0.0022	4.60002e-09
rs10491182	C	T		-0.0187	0.0031	2.80001e-09
rs8071182	A	G		0.0133	0.0022	2.1e-09
rs6504165	C	T		-0.0135	0.0019	4.00037e-13
rs3930349	A	C		-0.0144	0.0021	4.19952e-12
rs16966801	G	A		0.0156	0.0022	1.10002e-12
rs12602912	T	C		0.0176	0.0021	9.8992e-18
rs1000940	G	A		0.0154	0.0018	1.10002e-17
rs2279620	C	G		0.017	0.0028	1.6e-09
rs17681708	C	T		0.0106	0.0018	7.19996e-09
rs11649864	A	G		0.0178	0.0031	6.69993e-09
rs2619976	T	C		0.0104	0.0018	6.29999e-09
rs12939549	G	A		-0.018	0.0016	2.70023e-28
rs4516268	A	C		-0.0217	0.0021	5.19996e-25
rs9904177	G	A		0.0117	0.002	2.30001e-09
rs208015	C	T		-0.0356	0.0034	1.39991e-25
rs1608445	A	G		-0.0104	0.0018	3.69999e-09
rs273697	A	G		-0.0098	0.0017	1.5e-08
rs9965170	A	G		-0.0097	0.0017	2.5e-08
rs7239114	A	G		0.0124	0.0017	1.20005e-13
rs8092503	G	A		0.0165	0.0019	2.29985e-17
rs7235205	G	A		0.0141	0.0019	4.40048e-14
rs11659764	A	T		-0.0253	0.0039	8.9002e-11
rs663129	A	G		0.0545	0.0019	1.59956e-178
rs11150911	C	A		-0.0133	0.0018	4.70002e-13
rs559231	T	G		0.0135	0.0018	2.39994e-14
rs7243357	G	T		-0.0194	0.0021	9.09913e-20
rs17066842	A	G		-0.0676	0.0042	6.00067e-57
rs8088123	A	C		-0.0262	0.0033	3.69999e-15
rs12454712	C	T		0.0144	0.0018	4.40048e-16
rs1941697	A	G		0.0123	0.0017	1.20005e-12
rs1365466	T	C		-0.0137	0.0019	3.29989e-13
rs1158805	A	C		-0.0137	0.0018	1.20005e-14
rs9964756	G	T		0.0164	0.0028	2.90001e-09
rs610634	C	T		-0.0138	0.0023	1e-09
rs1787267	C	G		-0.0237	0.0036	3.40017e-11
rs8097672	T	A		0.02	0.0025	8.4004e-16
rs7239575	C	T		-0.0202	0.0017	7.39946e-32
rs954018	A	G		-0.013	0.0018	2.09991e-13
rs1430387	C	T		-0.0114	0.0017	5.79963e-11
rs1241986	A	G		-0.0139	0.0024	1.09999e-08
rs12953970	A	G		0.0125	0.0023	3.89996e-08
rs10438964	T	C		-0.0127	0.0019	7.59976e-11
rs7235563	G	C		-0.0098	0.0018	4.30002e-08
rs16940823	A	C		-0.0146	0.0023	8.99912e-11
rs11152368	G	A		0.0115	0.0017	2.80027e-11
rs12604935	C	A		0.011	0.0018	1e-09
rs4802778	G	A		0.0116	0.0018	8.4004e-11
rs243387	G	A		0.0101	0.0017	4.39997e-09
rs11084553	G	A		-0.021	0.0024	1.80011e-18
rs7254892	A	G		0.0281	0.0048	4e-09
rs11672660	T	C		-0.034	0.0021	1.69981e-60
rs998732	G	A		-0.0171	0.0022	1.99986e-14
rs33436	G	A		0.0125	0.0018	2.99985e-12
rs4807181	C	T		-0.0117	0.0018	6.4998e-11
rs273504	G	A		0.0153	0.0018	4.40048e-18
rs11880870	G	A		-0.0189	0.0017	1e-28
rs2304130	G	A		-0.0176	0.003	2.90001e-09
rs895330	G	C		-0.0201	0.0023	5.50047e-19
rs7249143	T	G		0.0126	0.0019	3.59998e-11
rs10408013	T	C		0.0111	0.0018	8e-10
rs3826705	C	T		0.0157	0.0027	6.59994e-09
rs2075650	G	A		-0.0244	0.0023	1.50003e-25
rs29941	G	A		0.0152	0.0018	5.10035e-18
rs11670142	G	T		0.0111	0.0018	4.70002e-10
rs3957285	A	G		0.0144	0.0018	2.90001e-16
rs2866816	C	T		-0.0129	0.002	5.60015e-11
rs17724992	G	A		-0.0183	0.0019	1e-22
rs16982345	A	G		0.0122	0.002	2.80001e-09
rs3810291	A	G		0.0274	0.0018	2.09991e-52
rs17513613	C	T		0.0186	0.0018	3.59998e-26
rs961917	G	C		-0.0116	0.002	2.59998e-09
rs8123881	G	A		0.0196	0.0024	4.40048e-16
rs4814512	A	C		0.0133	0.0021	2.30001e-10
rs6138482	T	C		0.0147	0.002	5.79963e-13
rs17201143	T	C		-0.0103	0.0019	2.59998e-08
rs17806379	T	C		-0.0258	0.0022	1.50003e-30
rs6014523	C	T		-0.0149	0.0022	1.39991e-11
rs6050446	G	A		0.0343	0.0047	4.40048e-13
rs2143624	A	G		0.0098	0.0017	4.79999e-09
rs6011457	A	T		-0.0116	0.0017	2.70023e-11
rs1884389	T	C		-0.0103	0.0017	4e-09
rs4813619	T	G		-0.0108	0.0018	2.30001e-09
rs6056413	T	A		-0.0127	0.0022	1.09999e-08
rs2423668	C	T		-0.0105	0.0019	2.80001e-08
rs17272434	A	G		-0.0105	0.0018	3.69999e-09
rs1409818	T	C		0.0201	0.0029	2.49977e-12
rs559267	G	A		0.0115	0.0017	2.99985e-11
rs6512302	C	G		0.0142	0.002	2.09991e-12
rs1321432	C	A		0.0201	0.0018	3.50026e-29
rs1117080	G	C		-0.011	0.0019	7.00003e-09
rs2425840	C	A		0.0119	0.0018	1.59993e-11
rs6023633	A	G		-0.0138	0.0021	5.10035e-11
rs6047046	G	A		-0.0098	0.0017	1.79999e-08
rs2876248	C	T		-0.0105	0.0018	6.19998e-09
rs852056	C	T		-0.0128	0.002	1.79999e-10
rs6121381	T	A		0.0147	0.0024	9.40005e-10
rs4012234	G	T		0.0141	0.0018	9.8992e-16
rs4911442	A	G		0.015	0.0024	5.39995e-10
rs2143253	A	G		-0.0188	0.0026	1.10002e-12
rs6019482	T	C		-0.0178	0.0023	2.80027e-14
rs427943	C	A		0.017	0.0017	7.29962e-23
rs1964927	G	A		0.0124	0.0018	5.00035e-12
rs2832283	A	G		0.0115	0.002	5.80003e-09
rs11702843	A	G		0.0114	0.002	2.30001e-08
rs762147	G	A		0.0115	0.0019	3.29997e-09
rs2837398	C	A		0.0114	0.0018	1.09999e-10
rs13047416	G	C		-0.0154	0.0018	2.19989e-17
rs2836961	C	A		0.0102	0.0017	1.09999e-09
rs5751239	T	C		0.0109	0.0017	3.59998e-10
rs11538	G	A		0.0135	0.0023	3.29997e-09
rs12628891	T	C		-0.0112	0.0019	2.99999e-09
rs9615905	T	C		0.011	0.0017	2.69998e-10
rs175165	G	T		-0.0103	0.0018	5.19996e-09
rs138289	T	A		-0.0103	0.0017	3.29997e-09
rs11089885	T	C		-0.0103	0.0018	4e-09
rs4820408	G	T		-0.0151	0.0017	2.09991e-19
rs6712	C	G		0.0138	0.0025	4.39997e-08

## Sheet: type 2 diabetes
SNP	effect_allele.exposure	other_allele.exposure	beta.exposure	se.exposure	pval.exposure
rs1127655	T	C	-0.0438	0.0079	2.47098e-08
rs12088739	G	A	-0.0884	0.013	9.79264e-12
rs2493394	G	A	0.073	0.0113	1.15101e-10
rs348330	A	G	-0.0487	0.0081	1.86402e-09
rs2820426	G	A	0.0521	0.0073	1.30197e-12
rs2296173	G	A	0.065	0.0087	7.65773e-14
rs340874	C	T	0.0626	0.0073	8.40621e-18
rs7572970	G	A	0.059	0.0087	1.39091e-11
rs1009358	C	T	-0.0545	0.008	9.8107e-12
rs2972144	G	A	0.0913	0.0075	2.55094e-34
rs243019	C	T	0.0566	0.0071	2.28981e-15
rs780094	C	T	0.0692	0.0074	5.15941e-21
rs10169613	T	C	-0.0429	0.0078	3.56697e-08
rs12617659	T	C	-0.0685	0.0103	2.82683e-11
rs17334919	T	C	-0.1398	0.0128	6.68652e-28
rs2867125	C	T	0.0601	0.0096	4.32504e-10
rs13389219	T	C	-0.0722	0.0074	2.1062e-22
rs7561798	G	A	0.04	0.0072	2.79402e-08
rs3887925	T	C	0.0474	0.0079	2.46899e-09
rs9844972	C	G	0.0956	0.0148	1.02601e-10
rs6808574	C	T	0.0552	0.0076	4.38531e-13
rs11708067	G	A	-0.0965	0.0086	5.93335e-29
rs9826367	G	A	-0.0439	0.0079	2.76802e-08
rs2292662	T	C	-0.0629	0.0111	1.236e-08
rs6795735	T	C	-0.0558	0.0073	1.63005e-14
rs7651090	G	A	0.1204	0.0076	3.8539e-57
rs11926707	C	T	0.0463	0.0082	1.68601e-08
rs1899951	T	C	-0.1118	0.0109	1.63682e-24
rs11925227	A	G	-0.0534	0.0095	2.24999e-08
rs4472028	C	T	-0.0453	0.0071	2.082e-10
rs1496653	G	A	-0.0769	0.0088	2.57217e-18
rs7674212	T	G	-0.0465	0.0075	6.18201e-10
rs993380	G	A	-0.0507	0.0081	4.58701e-10
rs11098676	C	T	0.054	0.0096	2.02698e-08
rs1801214	T	C	0.0903	0.0074	5.51569e-34
rs17086692	T	G	-0.0467	0.0084	2.48102e-08
rs7685296	T	C	-0.0511	0.0081	2.31702e-10
rs735949	C	T	-0.0711	0.0106	1.94581e-11
rs459193	G	A	0.0711	0.0083	8.80846e-18
rs3900856	A	G	0.1136	0.0185	7.35208e-10
rs6878122	A	G	-0.0564	0.0079	1.18796e-12
rs7729395	T	C	0.1373	0.016	1.10103e-17
rs1061813	A	G	-0.0429	0.0073	3.37202e-09
rs4865796	A	G	0.053	0.0078	1.32892e-11
rs2307111	C	T	-0.0407	0.0074	3.02698e-08
rs10077431	A	C	-0.0487	0.0089	4.75499e-08
rs853974	C	T	-0.0601	0.0088	7.85778e-12
rs746868	G	C	0.0519	0.0081	1.40101e-10
rs9369425	A	G	-0.0546	0.0085	1.12899e-10
rs72892910	T	G	0.0648	0.0099	6.42836e-11
rs7756992	G	A	0.1297	0.0078	5.99929e-62
rs622217	C	T	-0.0485	0.0077	3.12903e-10
rs1063355	G	T	0.0709	0.0079	3.71535e-19
rs1265099	G	A	0.0452	0.0074	9.94604e-10
rs2071479	T	C	0.1473	0.0226	6.62064e-11
rs2246012	C	T	0.0527	0.0094	2.427e-08
rs1050226	G	A	-0.0491	0.0074	3.34195e-11
rs17168486	T	C	0.0742	0.0094	2.17721e-15
rs2908282	A	G	0.0552	0.0094	4.25001e-09
rs2191348	T	G	0.0652	0.0073	3.44429e-19
rs7786095	G	A	-0.0743	0.0129	9.64295e-09
rs13239186	T	C	0.0539	0.0085	2.70402e-10
rs13234269	A	T	-0.0583	0.0078	6.9775e-14
rs2299383	T	C	0.0412	0.0073	1.49001e-08
rs849135	A	G	-0.0999	0.0072	1.04112e-43
rs10100265	C	A	-0.0491	0.0079	6.28796e-10
rs2294120	G	A	-0.0443	0.0079	1.61801e-08
rs7845219	C	T	-0.0422	0.0072	4.54496e-09
rs12681990	C	T	0.0634	0.0096	3.62076e-11
rs10087241	A	G	-0.0475	0.008	2.79602e-09
rs3802177	A	G	-0.1217	0.008	2.32113e-52
rs516946	C	T	0.0824	0.0085	3.15864e-22
rs17411031	G	C	-0.045	0.0081	3.03501e-08
rs10974438	C	A	0.0591	0.0075	3.01301e-15
rs17791483	G	A	-0.102	0.0147	3.41901e-12
rs10811661	C	T	-0.1569	0.0098	4.13238e-58
rs2796441	A	G	-0.0715	0.0073	1.962e-22
rs1758632	G	C	0.0491	0.0081	1.36e-09
rs10114341	C	T	-0.0409	0.0072	1.15101e-08
rs1063192	A	G	0.0634	0.0073	3.29837e-18
rs2633310	T	G	-0.0443	0.0079	2.37498e-08
rs56385800	C	T	-0.0821	0.0107	2.04503e-14
rs7923866	T	C	-0.0972	0.0074	9.33684e-40
rs2421016	T	C	-0.0458	0.0071	1.47798e-10
rs753270	C	T	0.0528	0.0079	2.70209e-11
rs11257655	T	C	0.0737	0.0087	1.96607e-17
rs35011184	A	G	0.2796	0.0088	1e-200
rs11591741	C	G	-0.0475	0.0078	1.232e-09
rs2616132	A	G	0.0455	0.0078	6.57794e-09
rs7929543	C	A	0.0828	0.0138	2.19902e-09
rs7931302	A	C	-0.0461	0.008	7.65103e-09
rs67232546	T	C	0.0596	0.0096	4.66101e-10
rs10830963	G	C	0.0909	0.008	5.84655e-30
rs1552224	C	A	-0.1034	0.0101	8.63575e-25
rs2237892	T	C	-0.096	0.0157	8.74601e-10
rs5215	T	C	-0.0678	0.0073	2.08882e-20
rs10842994	T	C	-0.0755	0.0091	1.01508e-16
rs2261181	T	C	0.0985	0.0118	9.1791e-17
rs11107116	T	G	0.0467	0.0085	3.74999e-08
rs11048456	T	C	-0.0488	0.0082	2.97399e-09
rs940904	A	G	0.0499	0.0083	2.07501e-09
rs1480474	G	A	0.0411	0.0073	1.67598e-08
rs12299509	G	A	0.0467	0.0073	2.08699e-10
rs825476	T	C	0.0524	0.0073	6.80456e-13
rs7138300	T	C	-0.0443	0.0072	5.64898e-10
rs61953351	T	G	-0.07	0.0091	1.97606e-14
rs963740	T	A	-0.0479	0.0086	2.23198e-08
rs576674	A	G	-0.0654	0.0097	1.79184e-11
rs1359790	A	G	-0.0796	0.008	2.79512e-23
rs7144011	T	G	0.0482	0.0085	1.63599e-08
rs12910825	G	A	0.0517	0.0074	2.16421e-12
rs982077	G	A	-0.0453	0.0072	2.57697e-10
rs7177055	A	G	0.0647	0.0079	2.746e-16
rs4502156	C	T	-0.0411	0.0073	1.656e-08
rs244415	A	G	-0.0467	0.0079	3.88204e-09
rs7185735	G	A	0.1056	0.0073	1.59001e-47
rs77258096	A	C	-0.1171	0.0134	1.7832e-18
rs2925979	C	T	-0.0534	0.0078	9.0615e-12
rs9940149	A	G	-0.058	0.0095	9.29095e-10
rs17631783	T	C	-0.0487	0.0089	3.94903e-08
rs17405722	A	G	0.087	0.0146	2.27798e-09
rs302864	A	G	0.071	0.0127	2.464e-08
rs9911983	T	C	0.0397	0.0073	4.81804e-08
rs8068804	A	G	0.0587	0.0078	4.41062e-14
rs12945601	C	T	-0.048	0.008	1.71799e-09
rs9894220	G	A	-0.0585	0.0079	1.51705e-13
rs12970134	A	G	0.0555	0.008	5.30884e-12
rs7240767	C	T	0.0451	0.0081	2.157e-08
rs8108269	G	T	0.0644	0.0079	3.11387e-16
rs10401969	C	T	0.0921	0.0133	4.13143e-12
rs6515236	C	A	-0.0504	0.0091	3.34303e-08
rs6059662	G	A	0.0446	0.0079	1.51199e-08
rs6066138	A	G	-0.049	0.0082	1.92899e-09
rs4810426	T	C	0.0726	0.013	2.14798e-08
rs16988333	G	A	-0.0745	0.013	9.16896e-09
rs4823182	G	A	0.0482	0.0077	3.35799e-10
